# Supplementary material for: Factors associated with institutional delivery: Findings from a cross-sectional study in Mara and Kagera regions in Tanzania
Source: PLoS One. 2018 Dec 26;13(12):e0209672. doi: 10.1371/journal.pone.0209672 (PMC6306247; doi:10.1371/journal.pone.0209672)
Supplement: S1 Appendix — (ZIP) [file pone.0209672.s001.zip]

Archive with 3 entries (2 files):
- Study Questionnaires_PONE-D-18-16327_20 Oct 2018/
- Study Questionnaires_PONE-D-18-16327_20 Oct 2018/Tanzania KPC Equity Questionnaire_English version.pdf
- Study Questionnaires_PONE-D-18-16327_20 Oct 2018/Tanzania KPC Equity Questionnaire_Kiswahili version.xlsx
