# Supplementary material for: Factors associated with institutional delivery: Findings from a cross-sectional study in Mara and Kagera regions in Tanzania
Source: PLoS One. 2018 Dec 26;13(12):e0209672. doi: 10.1371/journal.pone.0209672 (PMC6306247; doi:10.1371/journal.pone.0209672)
Supplement: S1 Appendix — (ZIP) [file pone.0209672.s001.zip › Study Questionnaires_PONE-D-18-16327_20 Oct 2018/Tanzania KPC Equity Questionnaire_Kiswahili version.xlsx]

## Sheet: Sheet1
	Mtafiti Mkuu: Mark Kabue
	Jina la Utafiti: Utafiti wa Kaya Kuhusu Ufahamu, Mazoea na Eneo la kwa ajili ya kupanga, Ufuatiliaji na Tathmini ya Programu ya Ustawi wa Mama na Mtoto- Tanzania -Kiambatanisho cha 5
	IRB No.:JHSPH IRB000005931
	PI Version No/Date: 02 December 2015
TANZANIA:USAWA
	NO.			MASWALI NA VICHUJO																		VIELEZI VYA MAKUNDI																		RUKA
	101			Je ni kipi chanzo kikuu cha maji ya kunywa kwa watu wa kaya hii?																		MAJI YA BOMBA
																							BOMBA NDANI YA NYUMBA										………………………………………..				11
																							BOMBA NJE YA NYUMBA										………………………………………..				12
																							BOMBA KWA JIRANI							.							13
																							BOMBA YA JUMUIYA/JAMII/UMMA										……………………………………….				14
																						KISIMA KIREFU CHA KUCHIMBA KWA MASHINE											……………………………………….				21
																						KISIMA CHA KUCHIMBA KWA MKONO
																							KISIMA KINAHIFADHIWA									…………………………………………………………….					31
																							KISIMA KISICHOHIFADHIWA									…………………………………………………………….					32
																						MAJI YA VIJITO YANAYOTIRIRIKA
																							KIJITO KINACHOHIFADHIWA									…………………………………………………………….					41				103
																							KIJITO KISICHOHIFADHIWA									…………………………………………………………….					42
																						MAJI YA MVUA					.										51
																						GARI LA TANKI						.									61
																						MKOKOTENI WENYE TANKI								.							71
																						MTO /BWAWA
																							ZIWA/DIMBWI/MKONDO WA MAJI/MFEREJI
																							MFEREJI WA UMWAGILIAJI								.						81
																						MAJI YA KWENYE CHUPA								……………………………………………………………………							91				102
																						NYINGINE															96				103
																									(TAJA)
	109			Je watu wa kaya hii wanatumia choo cha aina gani?																		CHOO CHA KUVUTA
																							CHOO CHA KUVUTA KWENDA KWENYE MFUMO WA MAJI TAKA														11
																							CHOO CHA KUVUTA KWENDA KWENYE MATANKI YA MAJI TAKA														12
																							CHOO CHA KUVUTA KWENDA KWENYE CHOO CHA SHIMO														13
																							CHOO CHA KUVUTA KWENDA MAHALI PENGINE														14
				IWAPO NI VIGUMU KUFAHAMU , OMBA RUHUSA ILI UKIONE CHOO.																			CHOO CHA KUVUTA ILA SIJUI UCHAFU UNAENDA WAPI														15
																						CHOO CHA SHIMO
																							CHOO CHA SHIMO KILICHOBORESHWA												.		21
																							CHOO CHA SHIMO CHENYE SLAB ( INAYOSAFISHIKA)												.		22
																							CHOO CHA SIMO CHENYE SLAB ( ISIYOSAFISHIKA)													.	23
																							CHO CHA SHIMO KISICHO NA SLAB/CHA WAZI												.		24
																						COMPOSTING TOILET							.								31
																						CHOO CHA NDOO						.									41
																						HANGING TOILET/HANGING LATRINE												.			51
																						HAKUNA CHOO/PORINI/SHAMBANI											………………………………………..				61				113
																						NYINYINGE															96
																									(TAJA)
	110			Je choo hicho kinatumika na watu wa kaya nyingine?																		NDIYO		.													1
																						HAPANA			……………………………………………………………………………………....												2				112
	111			Pamoja na kaya yako, je kaya ngapi zaidi zinatumia choo hicho?																		IDADI YA KAYA												0
																							IWAPI IDADI NI CHINI YA 10						.
																						KAYA 10 AU ZAIDI									.						95
																						SIJUI					.										98
	113			je ni aina gani ya nishati hutumiwa na kaya yako kwa kupikia?																		UMEME					.										01
																						GASI YA KWENYE MTUNGI									……………………………………………………………….						02
																						MAFUTA YA TAA							.								03
																						MKAA					.										04
																						KUNI				.											05
																						MABAKI YA MAZAO,STRAW,MAJANI											.				06
																						KINYESI CHA WANYAMA				.											07
																						HAKUNA CHAKULA KINACHOPIKWA KATIKA KAYA HII											.				95				116
																						NYINGINE															96
																									(TAJA)
	114			Je shughuli za kupika hufanyika ndani ya nyumba, nyumba nyingine pembeni au nje ya nyumba?																		NDANI YA NYUMBA							………………………………………………………………………..								1
																						KWENYE NYUMBA NYINGINE POEMBENI									.						2
																						NJE YA NYUMBA						……………………………………………………………………………									3				115A
																						NYINGINE															6
																									(TAJA)
	115			Je mna chumba kinachotumika kwa ajili ya kupikia tu?																		NDIYO		.													1
																						HAPANA			……………………………………………………………………………………….												2
	115A			Je ni aina gani ya nishati hutumika katika kaya hii kwa ajili ya mwanga?																		UMEME						.									01
																						NISHATI YA JUA					………………………………………………………………………………..										02
																						GESI			.												03
																						TAA YA CHEMLI													.		04
																						KARABAI												.			05
																						KIBATARI/KOROBOI										.					06
																						KUNI					.										07
																						MISHUMAA					.										08
																						NYINGINE
																										(TAJA)											96
	116			Je vyumba vingapi katika nyumba hii hutumika kwa ajili ya kulala?
																						VYUMBA			.
	116A			Je katika kaya hii kuna nafasi ngapi za kulala zinazotumika , kama vile, mikeka, magodoro au vitanda.
																						NAFASI ZA KULALA
	117			Je katika kaya hii mnamiliki mifugo ya aina yoyote, wanyama wengine wanaofugwa au kuku/ndege?																		NDIYO		.													1
																						HAPANA			………………………………………………………………………												2				119
	118			Je kaya hii inamiliki mifugo mingapi katika hii?
				KAMA HAKUNA ANDIKA '00'. KAMA 95 ANDIKA '95'. KAMA IDADI HAIJULIKANI ANDIKA '98'.
				a)	Ngombe wa maziwa/ madume ya ngombe																	a)	NG'OMBE/MADUME YA NG'OMBE
				b)	Ngombe wengine																	b)	WANYAMA WENGINE
				c)	Farasi , Punda																	c)	FARASI/PUNDA									.
				d)	Mbuzi																	d)	MBUZI			.
				e)	Kondoo																	e)	KONDOO			.
				f)	Kuku au ndege wa aina nyingine																	f)	KUKU/NDEGE WENGINE							.
	119			Je kuna mwanakaya yeoyote anayemiliki eneo la ardhi kwa ajili ya kilimo																		NDIYO		.													1
																						HAPANA		.													2				121
	120			Je kaya hii inamiliki hekta ngapi za ardhi kwa ajili ya kilimo?
																						HEKTA				.									.
																						HEKTA 95 AU ZAIDI								.							950
				IF 95 OR MORE, RECORD '950'.																		SIJUI					.										998
	121			Je kaya hii ina;																													YES				NO
				a)	Imeunganishwa umeme																	a)	UMEME					.					1				2
				b)	REdio inayotumika																	b)	REDIO				.						1				2
				c)	Ruininga inayotumika																	c)	RUNINGA					.					1				2
				d)	Simu ya mezani inayotumika																	d)	SIMU YA MEZANI									.	1				2
				e)	Kompyuta inayotumika																	e)	KOMPYUTA					.					1				2
				f)	Jokofu linalotumika																	f)	JOKOFU						.				1				2
				g)	Betri au Jenereta inayotumika kwa ajili ya nishati																	g)	BETRI				.						1				2
				h)	Pasi ( ya mkaa au ya umeme)																	h)	PASI		.								1				2
	122			Je kuna mtu katika kaya hii anayemiliki																													NDIYO				HAPANA
				a)	Saa y ankononi																	a)	SAA YA MKONONI										1				2
				b)	Simu ya mkononi																	b)	SIMU YA MEZANI										1				2
				c)	Baisikeli																	c)	BAISIKELI			.							1				2
				d)	Pikipiki																	d)	PIKIPIKI								.		1				2
				e)	Gari la kukokotwa na wanyama																	e)	GARI LA KUKOKOTWA NA WANYAMA										1				2
				f)	Gari au Lori																	f)	GARI/LORI				.						1				2
				g)	Mashua yenye mashine																	g)	MASHUA YENYE MASHINE									………………….	1				2
	123			Je kuna mtu katika kaya hii aliye na akaunti ya benki?																		NDIYO		.													1
																						HAPANA			……………………………………………………………………………………....												2
	123A			Je kuna umbali gani kutoka hapa mmpaka kwenye soko.gulio lililo karibu zaidi?
				KAMA NI CHINI YA KILOMITA MOJA, ANDIKA 00																		KILOMITA				. . . . . . . . . . . . . . . . . . . .
				KAMA NI ZAIDI YA KILOMITA 95 ANDIKA 95
	127			Je katika kaya hii kuna vyandarua																		NDIYO		.													1
																						HAPANA			……………………………………………………………………………………….												2				139
	128			Je katika kaya hii kuna vyandarua vingapi?
																						IDADI YA VYANDARUA								……………………………………..
				KAMA VYANDARUA 7 AU ZAIDI ANDIKA '7'
